# Supplementary material for: Consumption of Sugary Beverages by Adults Prior to Sugary Drink Tax in Colombia: An Analysis of the National Nutrition Survey 2015
Source: Nutrients. 2026 Feb 24;18(5):716. doi: 10.3390/nu18050716 (PMC12986462; doi:10.3390/nu18050716)
Supplement: Supplementary file 1 [file nutrients-18-00716-s001.zip]

Archive with 1 entries (1 files):
- nutrients-4051300-supplementary.pdf
